# Supplementary material for: Variations in the End-Use Quality of Whole Grain Flour Are Closely Related to the Metabolites in the Grains of Pigmented Wheat (Triticum aestivum L.)
Source: Plants (Basel). 2025 Jan 9;14(2):171. doi: 10.3390/plants14020171 (PMC11769550; doi:10.3390/plants14020171)
Supplement: Supplementary file 1 [file plants-14-00171-s001.zip]

Archive with 1 entries (1 files):
- plants-3380998-supplementary.pdf
